# Supplementary material for: Combined Analysis of the Chloroplast Genome and Transcriptome of the Antarctic Vascular Plant Deschampsia antarctica Desv
Source: PLoS One. 2014 Mar 19;9(3):e92501. doi: 10.1371/journal.pone.0092501 (PMC3960257; doi:10.1371/journal.pone.0092501)
Supplement: Table S1 — List of primer pairs used in sequence verification and improvement of the Deschampsia antarctica chloroplast genome. (XLSX) [file pone.0092501.s002.xlsx]

## Sheet: Table S1
Table S1. List of primer pairs used in sequence verification and improvement of the Deschampsia antarctica chloroplast genome.
Primer Name	Sequences
JE125F_CHL_NDHH	ATCAGTCAGTTGAATATTCGGG
JE125R_CHL_NDHH	GAAAGTTCGAAAAAGCACTT
JE126F_IR_125265	TAGAACTTGCTATCCTCTTGCC
JE126R_IR_125265	AACTGGCTTTCGTGCTTTGG
JE127F_CHL-NTC2_100056	GAAGCTTCTTTCGTAACTCCCA
JE127R_CHL-NTC2_100056	CCGCGTCTTCGACTTCTATT
YJ5F1	GCGTGCATCCAGCAGGAATT
YJ5R1	GCGGAACGAAAAGGGTTTTCC
YJ5F2	TTCGATCGATCGGTCATA
YJ5R2	GCTCAGGATACCCTCTTTTAGCT
DaChlo_LSC-IRB_F	AAAAAAGGAGTAATCAGCTGTGACACG
DaChlo_LSC-IRB_R	GGGCTGATATCATCAACCGTGCTA
DaChlo_IRB-SSC_F	AATATAGCTGGCTGTTTGGGGTATT
DaChlo_IRB-SSC_R	CGGAGACTTGCTTCACATTTGG
DaChlo_SSC-IRA_R	CAACGGAGTGGGTCTTGTTAGTT
DaChl_55397F	GCAATTAAACTCGGCTCAATCT
DaChl_56733R	CCGTCATAGAATAGGTGTCTCAA
DaChl_56166R	CCGTGCAAGAATGGGTTATAGA
