# Supplementary material for: Combined Analysis of the Chloroplast Genome and Transcriptome of the Antarctic Vascular Plant Deschampsia antarctica Desv
Source: PLoS One. 2014 Mar 19;9(3):e92501. doi: 10.1371/journal.pone.0092501 (PMC3960257; doi:10.1371/journal.pone.0092501)
Supplement: Table S2 — The GenBank accession numbers of all eight chloroplast genomes used for phylogenetic analysis. (XLSX) [file pone.0092501.s003.xlsx]

## Sheet: Table S2
Table S2. The GenBank accession numbers of all 8 chloroplast genomes used for phylogenetic analysis
No.	GenBank Accession	Species Name
1	NC_001320	Oryza sativa (Japonica)
2	NC_002762	Triticum aestivum
3	NC_008590	Hordeum vulgare
4	NC_008591	Agrostis stolonifera
5	NC_009950	Lolium perenne
6	NC_011032	Brachypodium distachyon
7	NC_011713	Festuca arundinacea
8	NC_012927	Bambusa oldhamii
