# Supplementary material for: Combined Analysis of the Chloroplast Genome and Transcriptome of the Antarctic Vascular Plant Deschampsia antarctica Desv
Source: PLoS One. 2014 Mar 19;9(3):e92501. doi: 10.1371/journal.pone.0092501 (PMC3960257; doi:10.1371/journal.pone.0092501)
Supplement: Table S3 — Comparison of homologs between the Deschampsia antarctica chloroplast genome and Lolium perenne (Lp), Festuca arundinacea (Fa), Agrostis stolonifera (As), Hordeum vulgare (Hv), Triticum aestivum (Ta), Brachypodium distachyon (Bd), and Oryza sativa subsp. japonica (Os) by the percent identity of coding and noncoding regions. (XLSX) [file pone.0092501.s004.xlsx]

## Sheet: Table S3
Table S3. Comparison with the homologues between the D. anatarctica chloroplast genome and Lolium perenne (Lp), Festuca arundinacea (Fa), Agrostis stolonifera (As), Hordeum vulgare (Hv), Triticum aestivum (Ta), Brachypodium distachyon (Bd) and Oryza sativa Japonica (Os) by the percent identify of coding and non-coding regions
Name	Type	Start	End	Length (bp)	Identity (%)
					Lp	Fa	As	Bd	Hv	Ta	Os
psbA	gene	84	1145	1062	99.2	98.8	98.6	97.6	98.2	98	97.3
matK	gene	1686	3221	1536	96.4	96.6	95.2	93.7	93.9	92.9	90.2
rps16	gene	4489	5567	249	98.4052	97.9855	98.4052	97.9855	99.1606	97.5839	97.1643
psbK	gene	6762	6947	186	98.9	98.9	97.9	94.6	97.8	96.8	95.7
psbI	gene	7355	7465	111	98.2	99.1	99.1	98.2	96.4	97.3	95.5
psbD	gene	8636	9697	1062	99	98.8	98.4	97	98	97.2	95.9
psbC	gene	9645	11066	1422	99	98.8	98.4	97	98	97.2	95.9
psbZ	gene	11676	11864	189	99.5	99.5	99.5	98.4	96.9	96.4	95.8
psbM	gene	16639	16743	105	99	99	100	94.3	97.1	96.2	96.2
petN	gene	17021	17110	90	98.9	96.7	98.9	94.4	98.9	98.9	97.8
rpoB	gene	19035	22265	3231	98.8	98.5	98.3	97.3	97.9	97.9	95.9
rpoC1	gene	22303	24333	2031	99	97.6	97.6	95.8	96.8	96.9	95.3
rpoC2	gene	24537	28940	4404	97.1	89.2	96.2	92.6	93.6	93.6	88.2
rps2	gene	29237	29947	711	98.7	97.9	98.5	96.8	97.2	97.7	96.6
atpI	gene	30198	30941	744	98.9	98.1	99.2	97.4	98	98.5	96.5
atpH	gene	31350	31595	246	99.6	99.6	99.6	98.4	99.2	99.2	98
atpF	gene	32064	33432	567	98.4354	96.9963	98.2672	98.028	98.2439	98.028	97.1354
atpA	gene	33524	35047	1524	99	97.6	98.5	97.4	97.3	97.6	96
rps14	gene	35629	35940	312	98.1	85.9	98.4	97.4	98.1	98.4	96.5
psaB	gene	36087	38291	2205	98.8	97.5	98.4	97.7	98.1	98.3	96.7
psaA	gene	38317	40569	2253	98.9	97.8	98.1	97.4	97.7	97.9	95.6
ycf3	gene	41200	43189	513	99.6	98.8333	99.014	98.0368	98.4474	99.2433	96.8637
rps4	gene	44160	44765	606	98.2	91.3	98.3	96.4	97	96.9	95.5
ndhJ	gene	47536	48015	480	99.6	98.3	99	97.9	98.3	98.8	96
ndhK	gene	48119	48856	738	98.5	96.9	98.4	96.5	97.2	97.5	95.4
ndhC	gene	48847	49209	363	98.5	96.9	98.4	96.5	97.2	97.5	95.4
atpE	gene	51100	51513	414	98.2	97.9	97.4	97.1	97.4	97.1	95.5
atpB	gene	51510	5306	1497	98.2	97.9	97.4	97.1	97.4	97.1	95.5
rbcL	gene	53859	55292	1434	98.3	94.8	98.8	97	97.6	98	96.1
psaI	gene	56727	56837	111	100	97.3	99.1	99.1	97.3	98.2	97.3
ycf4	gene	57150	57707	558	99.3	95.6	98	97	97	97.3	96.1
cemA	gene	58163	58861	699	97.7	97.3	96.9	95.1	95.9	95.7	93.1
petA	gene	59094	60056	963	98.5	96.7	98.2	96.6	96.9	96.1	95.3
psbJ	gene	60891	61013	123	100	91.7	99.2	97.6	97.6	94.3	96.7
psbL	gene	61144	61260	117	100	99.2	100	99.1	100	98.3	100
psbF	gene	61283	61402	120	99.2	99.2	99.2	100	100	97.5	99.2
psbE	gene	61413	61664	252	99.2	99.2	99.2	99.2	99.2	98.8	99.6
petL	gene	62964	63059	96	96.9	95.8	97.9	96.9	99	96.9	94.6
petG	gene	63235	63348	114	100	99.1	99.1	98.2	98.2	98.2	97.4
psaJ	gene	64096	64224	129	98.4	95.3	98.4	94.6	96.9	97.7	94.5
rpl33	gene	64667	64867	201	99	98.5	98.5	97	98	98	91.5
rps18	gene	65146	65658	513	90.1	85.4	98.6	93	98.2	98.1	90.3
rpl20	gene	65816	66175	360	99.2	98.9	98.3	96.4	98.9	99.2	93.9
rps12	gene	66871	66984	114	100	100	100	96.5	98.2	99.1	96.5
clpP	gene	67132	67782	651	99.4	97.2	96.3	97.5	97.2	97.1	96.3
psbB	gene	68294	69820	1527	99	96.2	98.3	97.7	98.2	98.4	96.5
psbT	gene	69990	70106	117	99.1	99.1	99.1	90.6	98.3	98.3	87.2
psbN	gene	70155	70286	132	98.5	98.5	100	100	99.2	99.2	100
psbH	gene	70390	70611	222	98.6	98.6	99.1	96.4	97.3	97.7	93.2
petB	gene	70746	72153	648	98.4148	98.3157	98.9102	97.4241	97.8204	98.0185	96.6315
petD	gene	72342	73561	534	98.3287	98.5253	97.7388	97.1489	97.5421	97.7388	95.2809
rpoA	gene	73771	74796	1026	98.5	95.6	97.8	95.5	96.8	96.9	93.7
rps11	gene	74861	75292	432	98.8	98.4	98.4	97.2	98.4	98.4	95.8
rpl36	gene	75473	75586	114	99.1	99.1	100	95.6	99.1	100	97.4
infA	gene	75739	76040	302	97.7	94.6	97.4	96.7	94	94.1	95.4
rps8	gene	76144	76554	411	99.5	99.8	98.5	97.6	97.8	98.1	96.4
rpl14	gene	76698	77069	372	98.4	98.7	98.7	97.6	97.3	97.6	96.2
rpl16	gene	77187	78490	411	97.5547	97.5547	98.0438	96.5766	97.3591	97.0657	92.4686
rps3	gene	78637	79356	720	98.9	98.1	97.8	95.7	97.2	97.1	94.6
rpl22	gene	79430	79873	444	97.7	95.8	98	95.7	96.2	96.6	93.7
rps19	gene	79952	80233	282	98.9	98.6	99.3	99.3	98.2	99.3	98.2
rpl2	gene	80496	81980	825	99.5953	99.124	99.124	98.7524	99.3858	96.8149	98.5524
rpl23 IR	gene	81999	82280	282	99.6	99.6	98.9	99.6	98.6	98.9	98.9
ycf2	gene	82675	83874	1200	98.2	98	95.7	94.3	94.7	86.7	86.7
ndhB	gene	85607	87851	1533	99.7521	98.4342	99.4493	99.3507	99.6507	97.8986	99.2
rps7	gene	88151	88621	471	99.4	99.4	99.4	99.4	99.6	99.4	99.4
rps12_3' end	gene	89233	89475	243	99.6	99.6	99.6	99.2	99.6	99.6	99.2
ycf68	gene	93398	93832	435	99.1	99.1	99.3	97.9	99.1	99.3	98.3
ycf1	gene	99623	100414	792	92.7	92.7	91.2	90.8	91.1	89.4	90.5
rps15	gene	100782	101054	273	99.6	99.6	98.5	97.8	98.5	98.5	96.7
ndhF	gene	101465	103684	2220	96.9	97.1	95.9	92.9	95.5	95.6	91.8
rpl32	gene	104532	104714	183	95.1	95	91.5	92.3	94.5	92.3	87.6
ccsA	gene	105548	106507	960	98.4	93.6	98	94.1	95.7	94.3	93.6
ndhD	gene	106655	108157	1503	97.9	97.6	97.9	96.4	97.5	98.2	95.1
psaC	gene	108277	108522	246	98	97.6	97.6	95.9	97.2	97.2	95.5
ndhE	gene	109032	109337	306	98.7	97	98.7	98.4	97.4	98	97.1
ndhG	gene	109550	110080	531	98.1	95.2	97.7	96.6	98.1	98.3	95.5
ndhI	gene	110199	110741	543	97.4	95.8	98	94.5	96.5	96.5	95.2
ndhA	gene	110839	112939	1089	98.5488	95.2124	97.5983	95.9868	96.7	96.9	95.1421
ndhH	gene	112941	114122	1182	98.1	98.1	96.8	95.9	95.9	96.4	95.5
rpl2	gene	133333	134817	825	99.5953	99.124	99.124	98.7524	99.3858	96.8149	98.5524
psbA-trnK	intergenic	1146	1371	226	96.9	95.1	96.5	93.4	90.9	86.8	85.5
trnK-rps16	intergenic	3929	4488	560	89.9	89.5	91.8	88.8	90.8	87.8	79.4
rps16-trnQ	intergenic	5568	6343	776	86.4	90.1	86.6	84.66	80.7	75.91	75.4
trnQ-psbK	intergenic	6419	6761	343	96.5	96.2	92.9	92	94.8	92.2	92.2
psbK-psbI	intergenic	6948	7354	407	91.2	92.8	90.7	87.5	84.8	83.5	84.9
psbI-trnS	intergenic	7466	7584	119	92.6	94.1	97.5	90.8	89.9	87.3	96.9
trnS-psbD	intergenic	7675	8635	961	94.6	92.5	95.4	87.8	89.7	87.4	83.4
psbC-trnS	intergenic	11067	11230	164	93.3	93.3	91.7	80.2	82.9	85.4	81.8
trnS-psbZ	intergenic	11319	11675	357	95	94.7	92.9	87	90.6	90.3	83.6
psbZ-trnG	intergenic	11865	12146	282	93.7	94.1	89.5	89	82.4	88	79.3
trnG-trnfM	intergenic	12218	12659	442	78.9	76.5	85.8	76.7	78	79.3	73.33
trnfM-trnT	intergenic	12734	14735	2002	90.9	91.3	87.58	83.99	85.08	86.14	86.92
trnT-trnE	intergenic	14869	15346	478	83.1	85.6	92.3	86.9	84.3	91.64	78.4
trnY-trnD	intergenic	15565	15876	312	83.2	82.9	83.3	79.7	80.8	80.8	71.3
trnD-psbM	intergenic	16220	16638	419	95.7	96.2	91.9	86.51	91.85	87.87	89.04
psbM-petN	intergenic	16744	17020	277	95.7	97.5	93.4	90.68	92.38	91.52	87.8
petN-trnC	intergenic	17111	17944	834	91.4	83.18	90.94	85.66	86.02	85.86	81.82
trnC-rpoB	intergenic	18017	19034	1018	92.94	92.49	91.15	88.17	89.62	90.74	83.67
rpoC1-rpoC2	intergenic	24334	24536	203	98	79.2	98	91.9	93.3	95.6	90.1
rpoC2-rps2	intergenic	28945	29236	292	89.1	85.3	89.2	86.4	81.1	84.4	77.9
rps2-atpI	intergenic	29948	30197	250	98	99.2	98.8	95.6	90.6	89.7	92.9
atpI-atpH	intergenic	30942	31349	408	83.1	83.28	91.94	88.29	85.05	87.55	80.69
atpH-atpF	intergenic	31596	32063	468	93.3	92	89	80.2	89.8	89.6	80.4
atpA-trnR	intergenic	35110	35178	69	100	89.2	94.7	85.5	70.6	87.5	81.7
trnR-rps14	intergenic	35251	35628	378	94.5	78.7	84.7	86.46	88.5	91.2	82.3
rps14-psaB	intergenic	35941	36086	146	90.6	90	95.9	89.1	95.9	94.5	91.3
psaA-ycf3	intergenic	40570	41197	628	91.8	76.7	90.6	83.76	79.6	81.5	83.72
ycf3-trnS	intergenic	43190	43805	616	89	87.6	91.3	82.9	86.6	86.2	79.38
trnS-rps4	intergenic	43893	44158	266	95.5	84.2	82.1	84.1	79	79.6	81.7
rps4-trnT	intergenic	44766	45067	302	91.3	90.6	94.7	92.4	91.1	95.4	84.6
trnT-trnL	intergenic	45141	45885	745	94	92.1	91.1	83.6	85.55	86.27	83.62
trnL-trnF	intergenic	46530	46880	351	92.4	92.6	91.7	89	86.5	84.6	78.2
trnF-ndhJ	intergenic	46954	47535	582	93.9	93.5	91.2	90.46	90.98	89.29	84.71
ndhJ-ndhK	intergenic	48016	48118	103	94.2	90.5	92.2	85.2	88.6	93.2	84.9
ndhC-trnV	intergenic	49210	50045	836	91.9	92.4	83.7	81.36	86.89	84.3	82.86
trnV-trnM	intergenic	50083	50912	830	97.7	98	96.5	94.1	94.7	94.5	91.3
trnM-atpE	intergenic	50986	51099	114	94.7	93.7	93	92.9	94.7	94.7	89.4
atpB-rbcL	intergenic	53007	53858	852	94.8	94.49	95.25	90.26	94.18	93.81	82.84
rbcL-rpl23	intergenic	55293	55577	285	94.1	87.62	90.9	88.2	87.1	87.5	80.3
rpl23-accD	intergenic	55858	56279	422	85.9	87.62	81.9	n.d.	74.82	n.d.	72.3
accD-psaI	intergenic	56412	56726	315	94.3	95.9	94.49	96.8	78.1	98.2	75.97
psaI-ycf4	intergenic	56838	57149	312	95.2	92	89.6	92.5	86.3	87.2	86.7
ycf4-cemA	intergenic	57708	58162	455	92.5	91.1	89.7	77.5	80	82.6	75.2
cemA-petA	intergenic	58862	59093	232	94	94.4	90.7	86.5	88.8	88.6	85.8
petA-psbJ	intergenic	60057	60890	834	93	91.64	91.7	82.2	83.3	83	82.15
psbJ-psbL	intergenic	61014	61122	109	99.1	94.6	95.4	88.9	92.3	93.1	92.4
psbE-petL	intergenic	61665	62963	1299	90.7	88.3	88.1	86.66	87.94	87.85	80.19
petL-petG	intergenic	63060	63234	175	96.6	96	97.7	94.9	90.6	91.7	85.6
petG-trnW	intergenic	63349	63470	122	90.2	80.9	91.8	91	92.6	78.9	86.9
trnW-trnP	intergenic	63545	63684	140	97.9	97.2	87.6	88.5	91.4	91.4	76.1
trnP-psaJ	intergenic	63760	64095	336	96.1	96.4	94	90.9	84.7	87.1	78.3
psaJ-rpl33	intergenic	64233	64666	434	93.6	93.4	89.1	82.8	88.5	89.2	81.2
rpl33-rps18	intergenic	64869	65145	277	81.7	82	92.8	84.6	83.4	84.5	74.6
rps18-rpl20	intergenic	65659	65813	155	93.1	92.5	94.3	94.2	90.2	90.1	91.5
rpl20-rps12	intergenic	66176	66870	695	97	96.2	97.6	93.6	94	95.3	87.4
rps12-clpP	intergenic	66985	67131	147	91.8	91.8	95.2	89.8	90.5	90.5	78.4
clpP-psbB	intergenic	67784	68293	510	90.6	87.8	90.1	93.6	85.5	92.2	90.7
psbB-psbT	intergenic	69821	69987	167	99.4	99.4	94.6	81.1	89.8	93.4	90.2
psbN-psbH	intergenic	70287	70389	103	100	100	100	95.1	98.1	99	96.1
psbH-petB	intergenic	70612	70745	134	93.3	94	96.3	91.1	94	93.3	90.3
petB-petD	intergenic	72154	72341	188	96.8	96.8	93.6	94.7	94.1	93.1	83.4
petD-rpoA	intergenic	73562	73770	209	97.6	97.6	96.7	88.8	89	91.2	92.9
rps11-rpl36	intergenic	75293	75472	180	89.1	88.6	93.9	84.5	89.7	92	83
rpl36-infA	intergenic	75587	75685	99	97	96.2	76.6	90.6	89.2	90	84.8
infA-rps8	intergenic	76044	76143	100	70	70	70.3	64.4	71.3	70.3	n.d.
rps8-rpl14	intergenic	76555	76697	143	94.6	96.5	96.5	91.7	96.5	95.1	85.4
rpl14-rpl16	intergenic	77070	77186	117	89.4	90.2	95.8	94.8	88.8	92.5	82.7
rpl16-rps3	intergenic	78491	78636	146	85.5	86.5	93.8	89.8	90.4	89	85
rps19-trnH	intergenic	80234	80365	132	97	91.4	94.8	94	94.7	95.5	92.5
rpl23-trnI	intergenic	82281	82454	174	100	100	98.9	99.4	98.8	98.8	98.9
trnI-ycf2	intergenic	82529	82674	146	82.8	84	85.2	76.3	77.4	76.3	76.9
ycf15-trnL	intergenic	84168	84944	777	99.2	99.5	98	97.9	96.78	96.3	95.8
trnL-ndhB	intergenic	85026	85379	354	92.73	94.24	97.8	96.7	97.2	86.4	85.9
ndhB-rps7	intergenic	87852	88150	299	97.3	97	98.3	96	98	94.4	94.4
rps7-rps12_3' end	intergenic	88622	89232	611	99.8	99.8	100	100	100	100	98.1
rps12_3' end-trnV	intergenic	89476	91150	1675	95	95.8	98.16	96.85	98.6	98.4	96.75
trnV-rrn16	intergenic	91223	91451	229	99.1	79.6	99.6	99.1	99.1	99.6	97.8
rrn16-trnI	intergenic	92944	93256	313	99	99	97.8	96.8	97.1	97.1	94
trnA-rrn23	intergenic	95084	95228	145	98.6	97.2	97.2	97.9	93.4	94	96.6
rrn4.5-rrn5	intergenic	98307	98533	227	100	100	98.2	97.8	99.1	99.6	98.2
rrn5-trnR	intergenic	98655	98882	228	99.6	99.6	98.2	96.1	96.4	96.9	96.4
trnR-trnN	intergenic	98957	99214	258	96.9	96.5	98.8	95	93.4	93.4	93.8
trnN-ycf15	intergenic	99288	99622	335	98.8	98.5	97.1	94.7	98.2	98.2	97.3
ycf15-rps15	intergenic	100415	100781	367	98.9	99.5	98.4	94.5	95.6	97.3	94.3
rps15-ndhH	intergenic	101055	101177	123	99.2	99.2	97.1	82.7	88.4	90.3	95
ndhF-rpl32	intergenic	103685	104349	665	81.7	82.3	84.4	82.49	79.06	83.3	79.57
rpl32-trnL	intergenic	104737	105015	279	89.43	79.54	84	82.27	79.64	81.2	76.45
ccsA-ndhD	intergenic	106508	106654	147	87.1	90.5	87.3	84	83.4	85.5	68.4
ndhD-psaC	intergenic	108158	108276	119	97.5	98.3	100	94.1	94.4	99.2	95.8
psaC-ndhE	intergenic	108523	109031	509	89.7	91.8	92.2	85.9	86	82	86
ndhE-ndhG	intergenic	109338	109549	212	97.2	82.5	94.3	92.9	95.3	94.8	92
trnK-UUU	intron	1405	3890	950	88.1634	90.5648	90.3578	89.1798	87.7874	84.8901	83.3704
rps16	intron	4698	5527	830	95.9	95.6	97.1	94	91.1	91.8	84.3
atpF	intron	32223	33024	802	91.5	95.8	94.8	90.1	91.6	91.7	87.9
ycf3 intron 2	intron	41359	42086	728	96.3	94.8	95.2	93.9	95.4	95	90.1
ycf3 intron 1	intron	42315	43063	749	96	97	95.8	90.2	89.9	92.3	88.7
trnL-UAA	intron	45943	46479	537	93.6	92.9	93.45	85.6	86.11	85.1	86.4
petB	intron	70752	71511	760	95.9	95	97.8	94.47	93.9	94.5	90.59
petD	intron	72351	73036	686	97.35	89.71	97.4	92.8	94.1	94.9	89.7
rpl16	intron	77589	78481	893	95.16	92.51	92.5	89.24	89.58	90.9	84.69
rpl2	intron	80928	81587	660	100	100	99.5	98.8	99.8	99.2	99.5
ndhB	intron	86363	87074	712	99.4	98.5	99.7	98.9	99.6	98.3	98.9
trnI-GAU	intron	93299	94099	801	99.5	99.5	99.4	98.5	99.3	99.5	98.1
trnA-UGC	intron	94238	95048	811	99.8	97.2	99.8	99.9	99.9	98.9	99.4
ndhA	intron	111379	112390	1012	93.8	92.5	93.8	87.5	89.3	89.7	82.5
