# Supplementary material for: Combined Analysis of the Chloroplast Genome and Transcriptome of the Antarctic Vascular Plant Deschampsia antarctica Desv
Source: PLoS One. 2014 Mar 19;9(3):e92501. doi: 10.1371/journal.pone.0092501 (PMC3960257; doi:10.1371/journal.pone.0092501)
Supplement: Table S5 — The 37 RNA-editing sites predicted by the PREP-cp program. (XLSX) [file pone.0092501.s006.xlsx]

## Sheet: Table S5
Table S5. The 37 RNA editing sites predicted by PREP-cp program.
Start	End	Gene Name	Length	Strand	Section	Nt pos	AA pos	Effect	Score
33524	35047	atpA	1524	+	LSC	1143	383	UCA (S) => UUA (L)	1
51510	53006	atpB	1497	-	LSC	1487	496	UCG (S) => UUG (L)	1
1686	3221	matK	1536	-	LSC	350	117	ACC (U) => AUC (I)	0.86
		matK				355	119	CUC (L) => UUC (F)	0.86
		matK				373	125	CCU (P) => UCU (S)	1
		matK				1282	428	CAU (H) => UAU (Y)	1
112391	112939	ndhA Ex1	549	-	SSC	50	17	UCG (S) => UUG (L)	1
		ndhA Ex1				473	158	UCA (S) => UUA (L)	1
110839	111378	ndhA Ex2	540	-	SSC	563	188	UCA (S) => UUA (L)	1
		ndhA Ex2				1070	357	UCC (S) => UUC (F)	1
127462	128238	ndhB Ex1	777	+	IRb	149	50	UCA (S) => UUA (L)	1
		ndhB Ex1				467	156	CCA (P) => CUA (L)	1
		ndhB Ex1				586	196	CAU (H) => UAU (Y)	1
		ndhB Ex1				611	204	UCA (S) => UUA (L)	0.8
		ndhB Ex1				704	235	UCC (S) => UUC (F)	1
		ndhB Ex1				737	246	CCA (P) => CUA (L)	1
128951	129706	ndhB Ex2	756	+	IRb	830	277	UCA (S) => UUA (L)	1
		ndhB Ex2				836	279	UCA (S) => UUA (L)	1
		ndhB Ex2				1481	494	CCA (P) => CUA (L)	1
106655	108157	ndhD	1503	-	SSC	878	293	UCA (S) => UUA (L)	1
101465	103684	ndhF	2220	-	SSC	62	21	UCA (S) => UUA (L)	1
		ndhF				1697	566	GCA (A) => GUA (V)	1
71512	72153	petB Ex2	642	+	LSC	608	203	CCA (P) => CUA (L)	1
81588	81980	rpl2 Ex1	393	-	IRa	5	2	ACG (T) => AUG (M)	1
65816	66175	rpl20	360	-	LSC	308	103	UCA (S) => UUA (L)	0.86
73774	74796	rpoA	1023	-	LSC	1015	339	CUC (L) => UUC (F)	0.8
19035	22265	rpoB	3231	+	LSC	467	156	UCG (S) => UUG (L)	0.86
		rpoB				545	82	UCA (S) => UUA (L)	1
		rpoB				560	187	UCG (S) => UUG (L)	1
		rpoB				617	206	CCG (P) => CUG (L)	0.86
24537	28943	rpoC2	4407	+	LSC	1297	433	CCC (P) => UCC (S)	0.86
		rpoC2				1958	653	CCA (P) => CUA (L)	1
		rpoC2				2107	703	CCC (P) => UCC (S)	1
		rpoC2				2951	984	CCG (P) => CUG (L)	1
		rpoC2				3980	1327	UCA (S) => UUA (L)	0.86
76144	76554	rps8	411	-	LSC	182	61	UCA (S) => UUA (L)	0.86
43064	43189	ycf3 Ex1	126	-	LSC	44	15	UCC (S) => UUC (F)	1
